# Supplementary material for: From yield stress to elastic instabilities: Tuning the extensional behavior of elastoviscoplastic fluids
Source: PNAS Nexus. 2024 Jun 5;3(6):pgae227. doi: 10.1093/pnasnexus/pgae227 (PMC11192060; doi:10.1093/pnasnexus/pgae227)
Supplement: pgae227_Supplementary_Data [file pgae227_supplementary_data.zip]

Archive with 2 entries (2 files):
- PNASNEXUS-PNASNEXUS-2024-00345R-s02.mp4
- PNASNEXUS-PNASNEXUS-2024-00345R-s01.pdf
